# Supplementary material for: Thiol Metabolism and Volatile Metabolome of Clostridioides difficile
Source: Front Microbiol. 2022 Jun 16;13:864587. doi: 10.3389/fmicb.2022.864587 (PMC9243749; doi:10.3389/fmicb.2022.864587)
Supplement: Supplementary file 1 [file Table_1.xlsx]

## Sheet: Export
Compound	MW (Da)	RI (exp)	RI (lit)	Identification	Literature	IS1 (CDMM+M)	IS2 (CDMM+M)	IS3 (CDMM+M)	IS1 (CDMM-C)	IS2 (CDMM-C)	IS3 (CDMM-C)	IS1 (CDMM)	IS2 (CDMM)	IS3 (CDMM)	IS1 (CDMM+C)	IS2 (CDMM+C)	IS3 (CDMM+C)	AvgIS (CDMM+M)	AvgIS (CDMM-C)	AvgIS (CDMM)	AvgIS (CDMM+C)	AvgIS FC (CDMM+M)	AvgIS FC (CDMM-C)	AvgIS FC (CDMM)	AvgIS FC (CDMM+C)	AvgIS rFC (CDMM+M)	AvgIS rFC (CDMM-C)	AvgIS rFC (CDMM)	AvgIS rFC (CDMM+C)	p-value (CDMM+M vs CDMM)	adjusted p-value (Benjamini-Hochberg; CDMM+M vs CDMM)	p-value (CDMM-C vs CDMM)	adjusted p-value (Benjamini-Hochberg; CDMM-C vs CDMM)	p-value (CDMM+C vs CDMM)	adjusted p-value (Benjamini-Hochberg; CDMM+C vs CDMM)
Thiols
2-Methyl-1-propanethiol (1)	90	743.975		ms		95209880	53747519	77357438	75542791	56458804	35913850	89144753	78840833	87207740	122439741	100127409	98381110	75438279	55971815	85064442	1.06983e+08	0.886837	0.657993	1	1.25767	1.1276	1.51977	1	0.795123	0.512691	0.786562	0.0495346	0.14365	0.0495346	0.0891623
2-Butanethiol (2)	90	753.017		ms		12656166	19007859	4939774	10083971	4126754	N/A	N/A	N/A	N/A	5470578	23205252	3944918	1.22013e+07	4.73691e+06	N/A	1.08736e+07	2.57579	1	0	2.2955	0.388231	1	0	0.435635	N/A	N/A	N/A	N/A	N/A	N/A
1-Butanethiol (3)	90	754.867		ms		59791683	55873176	55523827	14420474	11175438	18991490	40307698	62433499	33996681	N/A	N/A	N/A	5.70629e+07	1.48625e+07	4.55793e+07	N/A	1.25195	0.326079	1	0	0.798755	3.06674	1	0	0.512691	0.786562	0.0495346	0.14365	N/A	N/A
3-Methyl-1-butanethiol (4)	104	794.983	800	ms, ri, std		N/A	N/A	N/A	N/A	N/A	N/A	1147262	1861714	9332232	2040236	1969613	2019617	N/A	N/A	4113736	2009822	0	0	1	0.488564	0	0	1	2.04682	N/A	N/A	N/A	N/A	0.512691	0.562709
2-Methyl-1-butanethiol (5)	104	798.842	804	ms, ri, std		90050776	61232520	27834459	9018145	17206327	36020031	40016417	91399527	93950810	38371828	40329834	22259143	5.97059e+07	2.07482e+07	7.51223e+07	3.36536e+07	0.794783	0.276192	1	0.447984	1.2582	3.62067	1	2.23222	0.275234	0.569449	0.0495346	0.14365	0.12663	0.178074
3-Methyl-2-butene-1-thiol (6)	102	805.367	808	ms, ri	Majcher and Jeleń, 2007	N/A	N/A	N/A	N/A	N/A	N/A	N/A	N/A	N/A	17948060	7677871	10298544	N/A	N/A	N/A	11974825	0	0	0	1	0	0	0	1	N/A	N/A	N/A	N/A	N/A	N/A
1-Pentanethiol (7)	104	812.922	816	ms, ri	Ames et al., 2001	6147578	7425093	8386758	3901788	2798978	2842128	8774010	13493731	10708193	N/A	N/A	N/A	7.31981e+06	3.18096e+06	10991978	N/A	0.665923	0.28939	1	0	1.50168	3.45555	1	0	0.0495346	0.212291	0.0495346	0.14365	N/A	N/A
2-Methyl-2-butene-1-thiol (8)	102	818.617	823	ms, ri	Fadel and Farouk, 2002	10424589	4894629	8740324	4906805	N/A	2780408	7093573	17599745	5379632	5188810	2957599	2077708	8.01985e+06	2.5624e+06	1.00243e+07	3408039	0.800039	0.255619	1	0.339977	1.24994	3.91207	1	2.94137	0.827259	0.827259	0.0832645	0.201223	0.0495346	0.0891623
4-Methyl-1-pentanethiol (9)	118	881.317		ms		88079707	94451303	102194480	42241566	17279417	20329932	76751722	113668675	88596247	13500312	8296639	12718232	9.49085e+07	2.6617e+07	93005548	11505061	1.02046	0.286187	1	0.123703	0.97995	3.49422	1	8.08388	0.827259	0.827259	0.0495346	0.14365	0.0495346	0.0891623
3-Methyl-1-pentanethiol (10)	118	886.289		ms		11072713	6820596	5184719	5156708	4642400	5147318	7214411	13797254	12217388	N/A	N/A	N/A	7692676	4982142	11076351	N/A	0.694514	0.449714	1	0	1.43986	2.22321	1	0	0.12663	0.379891	0.0495346	0.14365	N/A	N/A
2-Methyl-3-pentanethiol (11)	118	897.233		ms		N/A	N/A	N/A	N/A	N/A	N/A	N/A	N/A	N/A	1560046	2265324	3015192	N/A	N/A	N/A	2.28019e+06	0	0	0	1	0	0	0	1	N/A	N/A	N/A	N/A	N/A	N/A
5-Methyl-1-hexanethiol (12)	132	985.033		ms		N/A	N/A	N/A	N/A	N/A	N/A	1204484	4021204	2780841	N/A	N/A	N/A	N/A	N/A	2668843	N/A	0	0	1	0	0	0	1	0	N/A	N/A	N/A	N/A	N/A	N/A
2-Thiophenemethanethiol (13)	130	1072.9	1089*	ms, ri	Madruga and Mottram, 1998	N/A	N/A	N/A	N/A	N/A	N/A	N/A	N/A	N/A	2076248	1741272	2183768	N/A	N/A	N/A	2.00043e+06	0	0	0	1	0	0	0	1	N/A	N/A	N/A	N/A	N/A	N/A
Disulfides
Dimethyl disulfide (14)	94	768.017	761	ms,ri	Insausti et al., 2005	4991126	3057711	2902457	3457145	3577441	5107697	N/A	N/A	N/A	N/A	N/A	N/A	3.65043e+06	4.04743e+06	N/A	N/A	1	1.10875	0	0	1	0.901914	0	0	N/A	N/A	N/A	N/A	N/A	N/A
Methyl ethyl disulfide (15)	108	829.704	839	ms, ri	Elmore et al., 2000	8348391	2816907	2687055	2004288	2592790	2831527	217366	1511935	990152	1539222	N/A	1002169	4617451	2.4762e+06	906484	847130	5.0938	2.73165	1	0.934523	0.196317	0.366079	1	1.07006	0.0495346	0.212291	0.0495346	0.14365	0.248213	0.328517
Diethyl disulfide (16)	122	919.575	927	ms, ri, std		5207740	2781777	2883475	1175478	1803012	1620802	818532	1425150	1256206	5183838	4622029	3238417	3.62433e+06	1.5331e+06	1.16663e+06	4.34809e+06	3.10667	1.31413	1	3.72706	0.321888	0.760962	1	0.268308	0.0495346	0.212291	0.275234	0.399089	0.0495346	0.0891623
Methyl propyl disulfide (17)	122	929.133	923	ms, ri	Pyun and Shin 2006	2642498	969097	874710	715759	959138	1074058	N/A	N/A	N/A	N/A	N/A	N/A	1495435	916318	N/A	N/A	1.632	1	0	0	0.612744	1	0	0	N/A	N/A	N/A	N/A	N/A	N/A
Methyl 2-methylpropyl disulfide (18)	136	983.392		ms		25029703	11674810	9252640	5599728	6660982	5978089	461260	4510813	3952584	3445117	2440394	2441445	15319051	6.0796e+06	2.97489e+06	2775652	5.14946	2.04364	1	0.933028	0.194195	0.489323	1	1.07178	0.0495346	0.212291	0.0495346	0.14365	0.512691	0.562709
Ethyl propyl disulfide (19)	136	1013.68	1017	ms, ri, std		2621883	1682529	1680960	861770	1535239	1556689	412195	850413	580184	2551063	2780179	2022344	1995124	1.3179e+06	614264	2.4512e+06	3.24799	2.14549	1	3.99046	0.307883	0.466093	1	0.250598	0.0495346	0.212291	0.0495346	0.14365	0.0495346	0.0891623
Methyl butyl disulfide (20)	136	1030	1016*	ms, ri	Pino et al., 2001	2610008	1199057	1045645	760090	822840	800345	N/A	N/A	N/A	N/A	N/A	N/A	1.61824e+06	794425	N/A	N/A	2.03699	1	0	0	0.49092	1	0	0	N/A	N/A	N/A	N/A	N/A	N/A
Ethyl 2-methylpropyl disulfide (21)	136	1065.92	1070	ms, ri, std		30060806	21444940	19317826	7209635	11345179	10844604	4113918	12001242	11074674	19832388	20602271	16445873	2.36079e+07	9799806	9063278	1.89602e+07	2.60478	1.08127	1	2.09198	0.383909	0.924843	1	0.478017	0.0495346	0.212291	0.827259	0.841773	0.0495346	0.0891623
Methyl 3-methylbutyl disulfide (22)	150	1090.38		ms		21822948	13479863	10247762	6171895	7333542	5896603	881448	5413886	4839720	6234172	4733582	4936836	1.51835e+07	6.46735e+06	3.71168e+06	5301530	4.09074	1.74243	1	1.42834	0.244455	0.573912	1	0.700116	0.0495346	0.212291	0.0495346	0.14365	0.512691	0.562709
Ethyl butyl disulfide (23)	150	1112.89	1117	ms, ri, std		4708052	3157790	3280751	1372855	2008872	1961586	719394	2430604	1917094	N/A	N/A	N/A	3715531	1.7811e+06	1.68903e+06	N/A	2.1998	1.05451	1	0	0.454587	0.948305	1	0	0.0495346	0.212291	0.827259	0.841773	N/A	N/A
2-Methylpropyl propyl disulfide (24)	164	1156.95	1161	ms, ri, std		10125884	7820969	6516278	4166544	9260390	8897540	3087630	6237335	5603605	6471405	9279014	7748698	8154377	7.44149e+06	4976190	7833039	1.63868	1.49542	1	1.5741	0.610248	0.668709	1	0.635282	0.0495346	0.212291	0.275234	0.399089	0.0495346	0.0891623
Ethyl 3-methylbutyl disulfide (25)	164	1172.01	1177	ms, ri, std		22718238	14174718	10339250	8595289	12556634	7396904	N/A	8274180	14972797	21999810	29073086	10004454	1.57441e+07	9.51628e+06	7.74899e+06	2.03591e+07	2.03176	1.22807	1	2.62732	0.492185	0.814288	1	0.380615	0.563703	0.786562	0.563703	0.641074	0.248213	0.328517
Ethyl 2-methylbutyl disulfide (26)	164	1173.6	1178	ms, ri, std		3975223	3431680	3328200	1293413	1711158	1509619	N/A	2163687	1709197	6974848	5114465	4340942	3.57837e+06	1504730	1.29096e+06	5.47675e+06	2.77186	1.16559	1	4.24238	0.360768	0.857936	1	0.235717	0.0832645	0.333058	0.248213	0.399089	0.0832645	0.129204
Bis(2-methylpropyl) disulfide (27)	178	1205.26	1209	ms, ri, std		57056354	49416639	28486281	23485325	47427119	42525684	23636181	44680369	51160754	26643895	33991043	31742553	4.49864e+07	3.78127e+07	39825768	30792497	1.12958	0.949453	1	0.77318	0.885284	1.05324	1	1.29336	0.512691	0.786562	0.512691	0.606858	0.512691	0.562709
(1Z)-1-butenyl 1-methylpropyl disulfide (28)	162	1245.97		ms		2789396	1745574	664204	451048	1165457	898076	1114903	2087660	1561443	5522391	4578809	4576343	1733058	838194	1588002	4.89251e+06	1.09134	0.527829	1	3.08092	0.916301	1.89455	1	0.324578	0.827259	0.827259	0.12663	0.253261	0.0495346	0.0891623
Butyl 2-methylpropyl disulfide (29)	164	1254.67	1259	ms, ri, std		18655678	17265658	8263618	10068849	14598053	13376144	8639503	19676078	21564553	839481	933985	2714794	14728318	1.2681e+07	1.66267e+07	1.49609e+06	0.885823	0.762689	1	0.0899809	1.12889	1.31115	1	11.1135	0.275234	0.569449	0.512691	0.606858	0.0495346	0.0891623
2-Methylbutyl propyl disulfide (30)	178	1262.62	1268	ms, ri, std		6786397	6122022	3701804	3052205	5007855	4835929	2742773	4391270	5490883	8656020	8387001	7040798	5536741	4298663	4.20831e+06	8.02794e+06	1.31567	1.02147	1	1.90764	0.76007	0.978981	1	0.524208	0.275234	0.569449	0.827259	0.841773	0.0495346	0.0891623
3-Methylbutyl propyl disulfide (31)	178	1264.45	1269	ms, ri, std		1428213	1454170	832043	926696	1488683	1369858	396239	990872	1009349	1950906	2235436	2149557	1238142	1.26175e+06	798820	2.11197e+06	1.54996	1.57951	1	2.64386	0.645176	0.633107	1	0.378235	0.275234	0.569449	0.275234	0.399089	0.0495346	0.0891623
Ethyl 4-methylpentyl disulfide (32)	178	1279.07		ms		543027	649140	441848	472170	307911	273903	N/A	N/A	N/A	N/A	N/A	N/A	544672	351328	N/A	N/A	1.55032	1	0	0	0.645027	1	0	0	N/A	N/A	N/A	N/A	N/A	N/A
1-Methylpropyl 2-methylbutyl disulfide (33)	192	1291.57		ms		9479080	18364789	9120598	3895447	10492170	2308763	N/A	6096602	16469660	N/A	N/A	N/A	12321489	5565460	7.52209e+06	N/A	1.63804	0.739882	1	0	0.610485	1.35157	1	0	0.563703	0.786562	0.248213	0.399089	N/A	N/A
1-Methylpropyl 3-methylbutyl disulfide (34)	192	1293.13		ms		N/A	N/A	N/A	N/A	N/A	N/A	986212	1168727	1449548	N/A	17723349	15134052	N/A	N/A	1.2015e+06	10952467	0	0	1	9.11569	0	0	1	0.109701	N/A	N/A	N/A	N/A	0.0832645	0.129204
Dibutyl disulfide (35)	178	1302.71	1308	ms, ri, std		1278239	1406701	710788	948163	967657	1078653	772576	2074566	2236008	N/A	N/A	N/A	1.13191e+06	998158	1.69438e+06	N/A	0.668036	0.589098	1	0	1.49692	1.69751	1	0	0.275234	0.569449	0.512691	0.606858	N/A	N/A
2-Methylbutyl 2-methylpropyl disulfide (36)	192	1310.61	1316	ms, ri, std		81011555	99611426	46773177	41822842	64638637	54749417	43094621	74178265	107446651	71102446	59820034	59195176	7.57987e+07	5.3737e+07	7.49065e+07	63372552	1.01191	0.717387	1	0.846022	0.988229	1.39395	1	1.182	0.827259	0.827259	0.275234	0.399089	0.512691	0.562709
3-Methylbutyl 2-methylpropyl disulfide (37)	192	1312.68	1318	ms, ri, std		20102906	27536153	13517639	14517298	19634018	16671794	11121126	22435398	29770292	25135746	22865853	19627028	20385566	1.6941e+07	2.11089e+07	2.25429e+07	0.965731	0.802553	1	1.06793	1.03548	1.24602	1	0.936391	0.827259	0.827259	0.512691	0.606858	0.827259	0.827259
3-Methyl-2-butenyl 3-methylbutyl disulfide (38)	190	1340		ms		N/A	N/A	N/A	N/A	509893	381498	621557	888698	1070913	3269370	2515122	2058999	N/A	297130	860389	2614497	0	0.345344	1	3.03874	0	2.89566	1	0.329084	N/A	N/A	0.0832645	0.201223	0.0495346	0.0891623
C4-C5 disulfide M1	192	1347.32				1046305	2872295	1413623	N/A	N/A	N/A	N/A	1090046	3190492	N/A	N/A	N/A	1.77741e+06	N/A	1426846	N/A	1.24569	0	1	0	0.802768	0	1	0	0.563703	0.786562	N/A	N/A	N/A	N/A
C4-C5 disulfide M2 (+1 DBE)	190	1350.17				2207005	2269993	1992521	880015	1432237	1101586	1400063	2288197	2061456	11475554	7030588	6779736	2.15651e+06	1137946	1916572	8428626	1.12519	0.59374	1	4.39776	0.888739	1.68424	1	0.227388	0.827259	0.827259	0.12663	0.253261	0.0495346	0.0891623
C4-C5 disulfide M3 (+1 DBE)	190	1351.83				N/A	N/A	N/A	N/A	N/A	N/A	N/A	N/A	N/A	2853418	1741313	1646329	N/A	N/A	N/A	2.08035e+06	0	0	0	1	0	0	0	1	N/A	N/A	N/A	N/A	N/A	N/A
2-Methylpropyl pentyl disulfide (39)	192	1355.9	1361	ms, ri, std		459596	738865	311549	684335	785008	642468	470479	796941	1285891	N/A	N/A	N/A	503337	703937	851104	N/A	0.591393	0.827087	1	0	1.69092	1.20906	1	0	0.12663	0.379891	0.512691	0.606858	N/A	N/A
Butyl 2-methylbutyl disulfide (40)	192	1360.25	1366	ms, ri, std		15633879	27690901	11269355	10664424	14280142	14829965	12303918	23360085	34880334	2178183	1452481	3648656	18198045	13258177	23514779	2426440	0.773898	0.563823	1	0.103188	1.29216	1.77361	1	9.69106	0.512691	0.786562	0.275234	0.399089	0.0495346	0.0891623
Butyl 3-methylbutyl disulfide (41)	192	1361.98	1367	ms, ri, std		2795654	1801397	2624012	2774997	2745288	3084521	2214727	4691898	4861058	N/A	N/A	N/A	2407021	2.86827e+06	3922561	N/A	0.613635	0.731223	1	0	1.62963	1.36757	1	0	0.275234	0.569449	0.512691	0.606858	N/A	N/A
1-Methylbutyl 2-methylbutyl disulfide (42)	206	1406.91		ms		3757848	13026496	6605174	1846216	3776581	1012717	955926	4082473	12437780	14973796	15648559	9800810	7796506	2211838	5825393	1.34744e+07	1.33837	0.379689	1	2.31304	0.74718	2.63373	1	0.432331	0.512691	0.786562	0.512691	0.606858	0.12663	0.178074
1-Methylbutyl 3-methylbutyl disulfide (43)	206	1409.12		ms		3562358	11628400	7049953	2388363	4252193	949172	886677	5005574	10700173	22575038	12070996	9645356	7.41357e+06	2.52991e+06	5530808	1.47638e+07	1.34041	0.457421	1	2.66937	0.746038	2.18617	1	0.37462	0.512691	0.786562	0.512691	0.606858	0.12663	0.178074
Bis(2-methylbutyl) disulfide (44)	206	1416.02	1422	ms, ri, std		39904918	78786110	39528368	27403763	35914206	34581029	35523783	52948317	85310194	80922251	55877055	45959647	5.27398e+07	3.2633e+07	5.79274e+07	60919651	0.910446	0.563343	1	1.05165	1.09836	1.77512	1	0.950883	0.827259	0.827259	0.12663	0.253261	0.827259	0.827259
2-Methylbutyl 3-methylbutyl disulfide (45)	206	1418.06	1425	ms, ri, std		24672296	45327172	29250353	22348863	24033207	25902887	20853666	36116747	51930661	54593174	41972729	37674314	3.30833e+07	2.4095e+07	36300358	44746739	0.911376	0.663767	1	1.23268	1.09724	1.50655	1	0.81124	0.827259	0.827259	0.512691	0.606858	0.275234	0.353872
C5-C5 disulfide M4 (+1 DBE)	204	1433.11				493577	1006570	905187	N/A	N/A	N/A	439928	964966	1204516	6827353	3385151	2539845	801778	N/A	869803	4250783	0.921792	0	1	4.88706	1.08484	0	1	0.204622	0.827259	0.827259	N/A	N/A	0.0495346	0.0891623
C5-C5 disulfide M5 (+1 DBE)	204	1444.92				901826	1729568	1728591	435221	710242	738418	834077	1908176	2412283	11712945	6389920	4833290	1.45333e+06	627960	1.71818e+06	7645385	0.845854	0.36548	1	4.4497	1.18224	2.73613	1	0.224734	0.512691	0.786562	0.0495346	0.14365	0.0495346	0.0891623
2-Methylbutyl pentyl disulfide (46)	206	1461.33	1467	ms, ri, std		624418	1800696	931153	1242460	1025341	1140630	1137116	1766984	3177381	N/A	N/A	N/A	1.11876e+06	1.13614e+06	2.02716e+06	N/A	0.551883	0.560461	1	0	1.81198	1.78425	1	0	0.275234	0.569449	0.275234	0.399089	N/A	N/A
Butyl 4-methylpentyl disulfide (47)	206	1466.96		ms		492678	1337002	658962	1264801	657061	709199	1216454	1410909	2240819	N/A	N/A	N/A	829547	877020	1.62273e+06	N/A	0.511206	0.540461	1	0	1.95616	1.85027	1	0	0.12663	0.379891	0.12663	0.253261	N/A	N/A
3-Methylpentyl 4-methylpentyl disulfide (48)	220	1518.87		ms		479438	2508409	1322812	600672	736882	35606	452054	1316869	3215790	N/A	N/A	N/A	1.43689e+06	457720	1661571	N/A	0.864776	0.275474	1	0	1.15637	3.6301	1	0	0.827259	0.827259	0.275234	0.399089	N/A	N/A
Bis (4-methylpentyl) disulfide (49)	220	1522.77		ms		8273999	18048190	10783327	10336739	8067187	8597167	15794923	16831036	25556701	N/A	N/A	N/A	1.23685e+07	9.00036e+06	19394220	N/A	0.637742	0.464075	1	0	1.56803	2.15483	1	0	0.275234	0.569449	0.0495346	0.14365	N/A	N/A
Bis (5-methylhexyl) disulfide (50)	234	1627.9		ms		N/A	N/A	N/A	628021	255101	245256	1253435	821568	965392	N/A	N/A	N/A	N/A	376126	1013465	N/A	0	0.371129	1	0	0	2.69448	1	0	N/A	N/A	0.0495346	0.14365	N/A	N/A
Other sulfur compounds
S-Methyl ethanethioate (51)	90	750.4		ms		5425915	8016929	8075718	11503230	7459227	11177287	N/A	N/A	N/A	N/A	N/A	N/A	7172854	1.00466e+07	N/A	N/A	1	1.40064	0	0	1	0.71396	0	0	N/A	N/A	N/A	N/A	N/A	N/A
2,2-Dimethylthiirane (52)	88	756.4		ms		N/A	N/A	N/A	N/A	N/A	N/A	N/A	N/A	N/A	15703837	3918164	8645485	N/A	N/A	N/A	9.4225e+06	0	0	0	1	0	0	0	1	N/A	N/A	N/A	N/A	N/A	N/A
S-Methyl 2-methylpropanethioate (53)	118	843.733		ms		1340057	1523581	1840622	1729222	1495759	1440919	274196	1837598	1460694	N/A	N/A	N/A	1.56809e+06	1555300	1.19083e+06	N/A	1.3168	1.30606	1	0	0.759416	0.765659	1	0	0.512691	0.786562	0.827259	0.841773	N/A	N/A
Dimethyl trisulfide (54)	126	965.2	965	ms, ri	Kirchhoff and Schieberle, 2002	1396956	294513	441433	N/A	N/A	N/A	N/A	N/A	N/A	N/A	N/A	N/A	710967	N/A	N/A	N/A	1	0	0	0	1	0	0	0	N/A	N/A	N/A	N/A	N/A	N/A
1,2,4-Trithiolane (55)	124	1085.6		ms		N/A	N/A	N/A	N/A	N/A	N/A	N/A	1069899	597608	N/A	N/A	N/A	N/A	N/A	555836	N/A	0	0	1	0	0	0	1	0	N/A	N/A	N/A	N/A	N/A	N/A
cis-3,5-Dimethyl-1,2,4-trithiolane (56)	152	1126.98		ms		N/A	N/A	N/A	N/A	940843	1198002	N/A	N/A	N/A	19297454	8666329	12581977	N/A	712948	N/A	1.35153e+07	0	1	0	18.9568	0	1	0	0.0527514	N/A	N/A	N/A	N/A	N/A	N/A
trans-3,5-Dimethyl-1,2,4-trithiolane (57)	152	1134.18		ms		N/A	N/A	N/A	N/A	560020	704393	557504	1474798	845515	12960007	6919745	8250826	N/A	421471	959272	9.37686e+06	0	0.439365	1	9.77497	0	2.27601	1	0.102302	N/A	N/A	0.563703	0.641074	0.0495346	0.0891623
Bis(1-methylethyl) trisulfide (58)	182	1282.67		ms		3655770	944154	950626	N/A	N/A	N/A	N/A	N/A	N/A	N/A	N/A	N/A	1.85018e+06	N/A	N/A	N/A	1	0	0	0	1	0	0	0	N/A	N/A	N/A	N/A	N/A	N/A
Bis (2-methylpropyl) trisulfide (59)	210	1425.09		ms		7090078	3061063	1745047	1150022	1775344	1371327	2427315	6273145	3997422	12227278	6329072	11531751	3965396	1432231	4.23263e+06	10029367	0.936864	0.338379	1	2.36954	1.06739	2.95527	1	0.422023	0.827259	0.827259	0.0495346	0.14365	0.0495346	0.0891623
4-Methyl-3H-1,2-dithiole-3-thione (60)	148	1440.1		ms		7708855	2026654	1280921	1073781	2161759	2778365	2182361	1924336	1685535	12904538	14882030	10734248	3.67214e+06	2004635	1930744	12840272	1.90193	1.03827	1	6.65043	0.525781	0.96314	1	0.150366	0.827259	0.827259	0.827259	0.841773	0.0495346	0.0891623
2-Methylbutyl 2-methylpropyl trisulfide (61)	224	1527.68		ms		1182295	802764	1041029	N/A	N/A	N/A	N/A	N/A	N/A	2605589	5161194	3916306	1008696	N/A	N/A	3894363	1	0	0	3.86079	1	0	0	0.259014	N/A	N/A	N/A	N/A	N/A	N/A
2-Methylpropyl 3-methylbutyl trisulfide (62)	224	1531.81		ms		15374310	8104459	11077406	2251569	3173478	3273970	5903132	13251780	9298160	13921087	22672608	15770804	11518725	2.89967e+06	9.48436e+06	17454833	1.2145	0.305732	1	1.84038	0.823386	3.27084	1	0.543366	0.512691	0.786562	0.0495346	0.14365	0.0495346	0.0891623
Bis (3-methylbutyl) trisulfide (63)	238	1638.17		ms		10634031	5761696	17501360	N/A	1334591	2227342	4369561	19816140	6738200	29398458	42241580	31935651	11299029	1187311	10307967	3.45252e+07	1.09615	0.115184	1	3.34937	0.912288	8.68178	1	0.298563	0.827259	0.827259	0.0832645	0.201223	0.0495346	0.0891623
Cyclic octaatomic sulfur (64)	256	2018.01		ms		39621504	12873721	24637774	N/A	N/A	N/A	11433091	1094842	2241781	70734916	162348692	67322323	2.5711e+07	N/A	4923238	1.00135e+08	5.22238	0	1	20.3393	0.191484	0	1	0.0491659	0.0495346	0.212291	N/A	N/A	0.0495346	0.0891623
Alcohols
2-Methyl-1-propanol (65)	74	736.458		ms		143727850	156355922	138866889	206610008	8608884	192786858	200437279	173807054	159097003	18054900	13332566	15179335	146316887	1.36002e+08	1.7778e+08	15522267	0.82302	0.76413	1	0.0873114	1.21504	1.30719	1	11.4533	0.0495346	0.212291	0.827259	0.841773	0.0495346	0.0891623
1-Butanol (66)	74	747.85		ms		N/A	N/A	N/A	91706316	115344698	159220669	51543333	62381164	70353040	N/A	N/A	N/A	N/A	122090561	6.14258e+07	N/A	0	1.98761	1	0	0	0.503117	1	0	N/A	N/A	0.0495346	0.14365	N/A	N/A
2-Methyl-1-butanol (67)	88	769.646	761	ms, ri	Estévez et al., 2005	25085290	26401681	23708798	N/A	22756027	26606730	26350347	58980047	58341374	9313947	8338269	8691198	2.50653e+07	1.64543e+07	4.78906e+07	8781138	0.523386	0.34358	1	0.183358	1.91064	2.91053	1	5.4538	0.12663	0.379891	0.248213	0.399089	0.0495346	0.0891623
1-Pentanol (68)	88	783.717	781	ms, ri	Boscaini et al., 2003	24587437	22900023	25110688	N/A	33066207	34020757	N/A	N/A	N/A	N/A	N/A	N/A	2.41994e+07	2.23623e+07	N/A	N/A	1.08215	1	0	0	0.924086	1	0	0	N/A	N/A	N/A	N/A	N/A	N/A
4-Methyl-1-pentanol (69)	102	837.378	833	ms, ri	Ansorena et al., 2001	23949839	23875767	18926135	35410297	25229950	24660790	38230155	50822272	48053342	N/A	N/A	N/A	2.22506e+07	28433679	45701923	N/A	0.486863	0.622155	1	0	2.05397	1.60732	1	0	0.0495346	0.212291	0.0495346	0.14365	N/A	N/A
1-Hexanol (70)	102	870.6	869	ms, ri	Perez et al., 2007	N/A	N/A	N/A	5683008	2781279	2926076	8107942	8931723	6899569	N/A	N/A	N/A	N/A	3.79679e+06	7.97974e+06	N/A	0	0.475803	1	0	0	2.10171	1	0	N/A	N/A	0.0495346	0.14365	N/A	N/A
5-Methylhexanol (71)	116	938.178		ms		11689911	12453937	6616573	21873085	10214102	9421254	26911903	34134683	29340349	N/A	N/A	N/A	1.02535e+07	13836147	3.0129e+07	N/A	0.340319	0.459231	1	0	2.93842	2.17756	1	0	0.0495346	0.212291	0.0495346	0.14365	N/A	N/A
Other compounds
2-Methylpropanal (72)	72	723.494		ms		N/A	19508574	19521192	33150955	41489009	41875785	N/A	N/A	N/A	38199543	27605254	34399245	13009922	38838583	N/A	3.34013e+07	1	2.9853	0	2.56737	1	0.334974	0	0.389503	N/A	N/A	N/A	N/A	N/A	N/A
Methylcyclopentane (73)	84	733.067		ms		8311809	11481592	10272030	N/A	N/A	N/A	N/A	N/A	N/A	N/A	N/A	N/A	1.00218e+07	N/A	N/A	N/A	1	0	0	0	1	0	0	0	N/A	N/A	N/A	N/A	N/A	N/A
2-Methylbutanal (74)	86	740.933		ms		44150163	88064575	86898417	88003331	111907684	81123354	74710249	50655202	92558884	147587545	137834768	135932732	7.30377e+07	93678123	72641445	1.40452e+08	1.00546	1.2896	1	1.93349	0.994574	0.775437	1	0.517199	0.827259	0.827259	0.275234	0.399089	0.0495346	0.0891623
Pentanal (75)	86	749.95		ms		N/A	N/A	N/A	11432436	9285872	N/A	N/A	N/A	N/A	36033449	42276841	25858221	N/A	6.9061e+06	N/A	34722837	0	1	0	5.02785	0	1	0	0.198892	N/A	N/A	N/A	N/A	N/A	N/A
5-Methylhexanal (76)	114	863.167		ms		N/A	N/A	N/A	N/A	N/A	N/A	2762453	3145645	3706836	N/A	N/A	N/A	N/A	N/A	3204978	N/A	0	0	1	0	0	0	1	0	N/A	N/A	N/A	N/A	N/A	N/A
Ethyl 4-methylpentanoate (77)	144	967.8	969	ms, ri	Campo et al., 2006	1095698	1220077	794257	1602665	687063	764795	1655496	2580555	1919956	N/A	N/A	N/A	1.03668e+06	1.01817e+06	2.052e+06	N/A	0.505203	0.496186	1	0	1.9794	2.01537	1	0	0.0495346	0.212291	0.0495346	0.14365	N/A	N/A
6-Methyl-5-heptene-2-one (78)	126	987.95	987	ms, ri	Benzo et al., 2007	N/A	N/A	N/A	1381371	921705	1302739	N/A	2323188	2205999	2224208	N/A	2031571	N/A	1.20194e+06	1509729	1418593	0	0.796129	1	0.939634	0	1.25608	1	1.06424	N/A	N/A	0.0832645	0.201223	0.438578	0.548223
Unidentified compounds
Compound U1	120	961.746				4672440	2767121	2391379	N/A	5909696	1307114	1791669	4365424	4042680	4126680	2191123	2570712	3276980	2.4056e+06	3.39992e+06	2.96284e+06	0.963839	0.707546	1	0.871442	1.03752	1.41334	1	1.14752	0.827259	0.827259	1	1	0.827259	0.827259
Compound U2	150	1062.93				N/A	N/A	N/A	N/A	N/A	N/A	N/A	N/A	N/A	7298292	6257603	5396421	N/A	N/A	N/A	6.31744e+06	0	0	0	1	0	0	0	1	N/A	N/A	N/A	N/A	N/A	N/A
Compound U3	134	1067.36				3016743	3303610	3115871	731099	3417831	971987	3148357	6039266	6234030	5947730	5503434	6173829	3145408	1.70697e+06	5140551	5.875e+06	0.611881	0.33206	1	1.14287	1.6343	3.0115	1	0.874988	0.12663	0.379891	0.12663	0.253261	0.827259	0.827259
Compound U4	138	1110.4				N/A	N/A	N/A	N/A	N/A	N/A	N/A	N/A	N/A	7910649	6227295	6444384	N/A	N/A	N/A	6860776	0	0	0	1	0	0	0	1	N/A	N/A	N/A	N/A	N/A	N/A
Compound U5	162	1130.18				9441589	1733601	1248228	N/A	N/A	N/A	N/A	1336370	597724	3881757	6730001	2105124	4.14114e+06	N/A	644698	4.23896e+06	6.42338	0	1	6.57511	0.155681	0	1	0.152089	0.248213	0.569449	N/A	N/A	0.0832645	0.129204
Compound U6	168	1200				3722680	695648	890149	N/A	N/A	N/A	N/A	N/A	N/A	N/A	N/A	N/A	1.76949e+06	N/A	N/A	N/A	1	0	0	0	1	0	0	0	N/A	N/A	N/A	N/A	N/A	N/A
Compound U7	176	1217.75				1181128	N/A	324503	N/A	N/A	N/A	N/A	N/A	N/A	N/A	N/A	N/A	501877	N/A	N/A	N/A	1	0	0	0	1	0	0	0	N/A	N/A	N/A	N/A	N/A	N/A
Compound U8	172	1220.13				N/A	N/A	N/A	N/A	N/A	N/A	N/A	N/A	N/A	1771011	1395721	1724657	N/A	N/A	N/A	1630463	0	0	0	1	0	0	0	1	N/A	N/A	N/A	N/A	N/A	N/A
Compound U9	178	1223.53				N/A	N/A	N/A	N/A	N/A	N/A	N/A	N/A	N/A	2541129	2629109	2934727	N/A	N/A	N/A	2701655	0	0	0	1	0	0	0	1	N/A	N/A	N/A	N/A	N/A	N/A
Compound U10	172	1232.58				29760804	5922391	6584479	N/A	N/A	N/A	N/A	N/A	N/A	8522724	6131495	3966660	1.40892e+07	N/A	N/A	6.20696e+06	2.26991	0	0	1	0.440547	0	0	1	N/A	N/A	N/A	N/A	N/A	N/A
Compound U11	182	1282.27				N/A	N/A	N/A	N/A	N/A	N/A	N/A	N/A	N/A	4423843	3505213	5212581	N/A	N/A	N/A	4.38055e+06	0	0	0	1	0	0	0	1	N/A	N/A	N/A	N/A	N/A	N/A
Compound U12	180	1292.47				N/A	N/A	N/A	N/A	N/A	N/A	N/A	N/A	N/A	6604854	3916476	4935808	N/A	N/A	N/A	5.15238e+06	0	0	0	1	0	0	0	1	N/A	N/A	N/A	N/A	N/A	N/A
Compound U13	180	1297.23				N/A	N/A	N/A	N/A	N/A	N/A	N/A	N/A	N/A	7627563	4316806	5122712	N/A	N/A	N/A	5689027	0	0	0	1	0	0	0	1	N/A	N/A	N/A	N/A	N/A	N/A
Compound U14	192	1319.37				N/A	N/A	N/A	N/A	N/A	N/A	N/A	N/A	N/A	2035482	2022763	2979605	N/A	N/A	N/A	2345950	0	0	0	1	0	0	0	1	N/A	N/A	N/A	N/A	N/A	N/A
Compound U15	192	1330.87				N/A	N/A	N/A	N/A	N/A	N/A	N/A	N/A	N/A	1506689	1797377	2034218	N/A	N/A	N/A	1779428	0	0	0	1	0	0	0	1	N/A	N/A	N/A	N/A	N/A	N/A
Compound U16	172	1334.7				5793665	716675	1880451	N/A	N/A	N/A	N/A	N/A	N/A	3865288	10078435	4849891	2.79693e+06	N/A	N/A	6264538	1	0	0	2.23979	1	0	0	0.44647	N/A	N/A	N/A	N/A	N/A	N/A
Compound U17	196	1390.24				3153866	950976	1204092	N/A	N/A	N/A	N/A	1803140	722095	4551401	5602558	3779260	1.76964e+06	N/A	841745	4.64441e+06	2.10235	0	1	5.51759	0.475658	0	1	0.181238	0.563703	0.786562	N/A	N/A	0.0832645	0.129204
Compound U18	210	1474.68				1148334	379207	562903	N/A	N/A	N/A	430724	1617458	780775	N/A	N/A	N/A	696815	N/A	942986	N/A	0.738945	0	1	0	1.35328	0	1	0	0.512691	0.786562	N/A	N/A	N/A	N/A
Compound U19	210	1482.25				N/A	N/A	N/A	N/A	N/A	N/A	N/A	N/A	N/A	N/A	1538077	966677	N/A	N/A	N/A	834918	0	0	0	1	0	0	0	1	N/A	N/A	N/A	N/A	N/A	N/A
Compound U20	162	1521.73				N/A	N/A	N/A	N/A	N/A	N/A	N/A	N/A	N/A	5370609	6274228	4793422	N/A	N/A	N/A	5.47942e+06	0	0	0	1	0	0	0	1	N/A	N/A	N/A	N/A	N/A	N/A
Compound U21	224	1581.37				1333816	714504	1541138	N/A	N/A	N/A	537064	2675793	1033754	N/A	N/A	N/A	1196486	N/A	1415537	N/A	0.845252	0	1	0	1.18308	0	1	0	0.827259	0.827259	N/A	N/A	N/A	N/A
Compound U22	252	1746.18				834752	337445	1146546	N/A	N/A	N/A	608121	1840354	433558	N/A	N/A	N/A	772914	N/A	960678	N/A	0.804551	0	1	0	1.24293	0	1	0	0.827259	0.827259	N/A	N/A	N/A	N/A
Literature
Ansorena, D., Gimeno, O., Astiasaran, I., and Bello, J. (2001). Analysis of volatile compounds by GC–MS of a dry fermented sausage: Chorizo de Pamplona. Food Res. Int. 34, 67-75. doi:10.1016/S0963-9969(00)00133-2
Ames, J. M., Guy, R. C., and Kipping, G. J. (2001). Effect of pH and temperature on the formation of volatile compounds in cysteine/reducing sugar/starch mixtures during extrusion cooking. J. Agric. Food Chem. 49, 1885-1894. doi:10.1021/jf0012547
Benzo, M., Gilardoni, G., Gandini, C., Caccialanza, G., Finzi, P. V., Vidari, G., Abdo, S. and Layedra, P. (2007). Determination of the threshold odor concentration of main odorants in essential oils using gas chromatography–olfactometry incremental dilution technique. J. Chromatogr. A 1150, 131-135. doi:10.1016/j.chroma.2007.02.031
Boscaini, E., Van Ruth, S., Biasioli, F., Gasperi, F., and Märk, T. D. (2003). Gas Chromatography− Olfactometry (GC-O) and Proton Transfer Reaction− Mass Spectrometry (PTR-MS) Analysis of the Flavor Profile of Grana Padano, Parmigiano Reggiano, and Grana Trentino Cheeses. J. Agric. Food Chem. 4951, 1782-1790. doi:10.1021/jf020922g
Campo, E., Ferreira, V., López, R., Escudero, A., and Cacho, J. (2006). Identification of three novel compounds in wine by means of a laboratory-constructed multidimensional gas chromatographic system. J. Chromatogr. A 1122, 202-208. doi:10.1016/j.chroma.2006.04.048
Elmore, J. S., Mottram, D. S., Enser, M., and Wood, J. D. (2000). The effects of diet and breed on the volatile compounds of cooked lamb. Meat Sci. 55, 149-159. doi:10.1016/S0309-1740(99)00137-0
Estévez, M., Ventanas, S., Ramírez, R., and Cava, R. (2005). Influence of the addition of rosemary essential oil on the volatiles pattern of porcine frankfurters. J. Agric. Food Chem. 53, 8317-8324. doi:10.1021/jf051025q
Fadel, H. H. M., and Farouk, A. (2002). Caramelization of maltose solution in presence of alanine. Amino acids 22, 199-213. doi:10.1007/s007260200008
Insausti, K., Goni, V., Petri, E., Gorraiz, C., and Beriain, M. J. (2005). Effect of weight at slaughter on the volatile compounds of cooked beef from Spanish cattle breeds. Meat Sci. 70, 83-90. doi:10.1016/j.meatsci.2004.12.003
Kirchhoff, E. and Schieberle, P. (2002). Quantitation of odor-active compounds in rye flour and rye sourdough using stable isotope dilution assays. J. Agric. Food Chem. 50, 5378-5385. doi:10.1021/jf020236h
Madruga, M. S., and Mottram, D. S. (1998). The effect of pH on the formation of volatile compounds produced by heating a model system containing 5’-Imp and cysteine. J. Braz. Chem. Soc. 9, 261-271. doi:10.1590/S0103-50531998000300010
Majcher, M. A., and Jeleń, H. H. (2007). Effect of cysteine and cystine addition on sensory profile and potent odorants of extruded potato snacks. J. Agric. Food Chem. 55, 5754-5760. doi:10.1021/jf0703147
Perez, R. A., Navarro, T., and Lorenzo, C. D. (2007). HS–SPME analysis of the volatile compounds from spices as a source of flavour in ‘Campo Real’ table olive preparations. Flavour Fragr. J. 22, 265-273. doi:10.1002/ffj.1791
Pino, J. A., Fuentes, V., and Correa, M. T. (2001). Volatile constituents of Chinese chive (Allium tuberosum Rottl. ex Sprengel) and rakkyo (Allium chinense G. Don). J. Agric. Food Chem. 49, 1328-1330. doi:10.1021/jf9907034
Pyun, M. S., and Shin, S. (2006). Antifungal effects of the volatile oils from Allium plants against Trichophyton species and synergism of the oils with ketoconazole. Phytomedicine, 13, 394-400. doi:10.1016/j.phymed.2005.03.011
